# Supplementary material for: Silencing of dentate gyrus inhibits mossy fiber sprouting and prevents epileptogenesis through NDR2 kinase in pentylenetetrazole kindling rat model of TLE
Source: PLoS One. 2023 Apr 12;18(4):e0284359. doi: 10.1371/journal.pone.0284359 (PMC10096303; doi:10.1371/journal.pone.0284359)
Supplement: S1 File — (ZIP) [file pone.0284359.s001.zip]

Archive with 9 entries (9 files):
- data about behavioral seizure.xlsx
- immunofluorescence CONTROL DREADD+CNO1,5,10MG.xlsx
- immunofluorescenceDREADD+cno vs DREADD+CNO+NDR2.xlsx
- mortality.xlsx
- tendency of kindling DREADD+CNO+NDR2 VS DREADD+CNO10mg.xlsx
- tendency of kindling DREADD+V VS DREADD+CNO10mg.xlsx
- tendency of kindling NON-DREADD+CNO VS DREADD+CNO10mg.xlsx
- TIMM SCORE.xlsx
- WB NDR2 EXPRESSION  DATA.xlsx
