# Supplementary material for: Silencing of dentate gyrus inhibits mossy fiber sprouting and prevents epileptogenesis through NDR2 kinase in pentylenetetrazole kindling rat model of TLE
Source: PLoS One. 2023 Apr 12;18(4):e0284359. doi: 10.1371/journal.pone.0284359 (PMC10096303; doi:10.1371/journal.pone.0284359)
Supplement: S1 File — (ZIP) [file pone.0284359.s001.zip › data about behavioral seizure.xlsx]

## Sheet: data about behavioral seizure
number	group(1:DREADD+V,2:Non-dreadd+CNO,3:DREADD+CNO1MG 4:DREADD+CNO5MG 5:DREADD+CNO10MG 6:DREADD+CNO+NDR2)	DAY1	DAY2	DAY3	DAY4	DAY5	DAY6	DAY7	DAY8	DAY9	DAY10	DAY11	DAY12	DAY13	DAY14	DAY15	DAY16	DAY17	DAY18	DAY19	DAY20	DAY21	DAY22	DAY23	DAY24	DAY25	DAY26	DAY27	DAY28	latency to several seizure(level 3 or higher)	latency to kindling	kindling(0) or not(1)	survive(0) or dead(1)
100	1	1	1	1	1	2	2	2	3	3	3	3	3	#NULL!	#NULL!	#NULL!	#NULL!	#NULL!	#NULL!	#NULL!	#NULL!	#NULL!	#NULL!	#NULL!	#NULL!	#NULL!	#NULL!	#NULL!	#NULL!	8	12	1	0
102	1	1	1	1	2	4	2	2	2	3	3	4	5	4	#NULL!	#NULL!	#NULL!	#NULL!	#NULL!	#NULL!	#NULL!	#NULL!	#NULL!	#NULL!	#NULL!	#NULL!	#NULL!	#NULL!	#NULL!	5	13	1	0
103	1	1	1	1	1	2	5	2	2	2	2	2	2	3	5	3	5	5	#NULL!	#NULL!	#NULL!	#NULL!	#NULL!	#NULL!	#NULL!	#NULL!	#NULL!	#NULL!	#NULL!	13	17	1	0
105	1	2	4	4	3	3	4	#NULL!	#NULL!	#NULL!	#NULL!	#NULL!	#NULL!	#NULL!	#NULL!	#NULL!	#NULL!	#NULL!	#NULL!	#NULL!	#NULL!	#NULL!	#NULL!	#NULL!	#NULL!	#NULL!	#NULL!	#NULL!	#NULL!	2	6	1	0
110	1	1	1	1	1	1	2	2	2	2	3	2	2	2	3	2	4	4	4	4	4	#NULL!	#NULL!	#NULL!	#NULL!	#NULL!	#NULL!	#NULL!	#NULL!	10	20	1	0
113	1	1	1	1	1	2	2	2	2	2	3	3	2	4	4	3	4	4	#NULL!	#NULL!	#NULL!	#NULL!	#NULL!	#NULL!	#NULL!	#NULL!	#NULL!	#NULL!	#NULL!	10	17	1	0
115	1	1	1	1	1	2	2	2	3	2	2	3	2	2	3	2	4	4	3	2	3	2	2	4	3	3	4	4	#NULL!	8	27	1	0
119	1	2	5	4	4	5	4	#NULL!	#NULL!	#NULL!	#NULL!	#NULL!	#NULL!	#NULL!	#NULL!	#NULL!	#NULL!	#NULL!	#NULL!	#NULL!	#NULL!	#NULL!	#NULL!	#NULL!	#NULL!	#NULL!	#NULL!	#NULL!	#NULL!	2	6	1	0
121	1	1	1	1	1	2	3	2	3	3	4	5	4	#NULL!	#NULL!	#NULL!	#NULL!	#NULL!	#NULL!	#NULL!	#NULL!	#NULL!	#NULL!	#NULL!	#NULL!	#NULL!	#NULL!	#NULL!	#NULL!	6	12	1	0
122	1	2	2	4	4	4	4	4	#NULL!	#NULL!	#NULL!	#NULL!	#NULL!	#NULL!	#NULL!	#NULL!	#NULL!	#NULL!	#NULL!	#NULL!	#NULL!	#NULL!	#NULL!	#NULL!	#NULL!	#NULL!	#NULL!	#NULL!	#NULL!	3	7	1	0
123	1	1	1	1	1	1	2	2	2	2	5	2	2	2	2	2	2	2	2	2	2	2	2	3	2	3	2	2	2	10	28	0	0
139	1	1	1	1	1	1	2	2	2	2	2	2	2	2	2	2	3	4	4	5	4	#NULL!	#NULL!	#NULL!	#NULL!	#NULL!	#NULL!	#NULL!	#NULL!	16	20	1	0
151	2	1	1	1	1	1	1	2	2	2	4	3	2	2	4	2	2	4	2	4	4	3	4	5	#NULL!	#NULL!	#NULL!	#NULL!	#NULL!	10	23	1	0
153	2	5	1	1	2	4	5	3	4	4	#NULL!	#NULL!	#NULL!	#NULL!	#NULL!	#NULL!	#NULL!	#NULL!	#NULL!	#NULL!	#NULL!	#NULL!	#NULL!	#NULL!	#NULL!	#NULL!	#NULL!	#NULL!	#NULL!	5	9	1	0
157	2	1	1	1	1	1	1	2	2	1	1	1	1	2	2	2	2	2	3	3	2	2	2	2	2	2	2	2	2	18	28	0	0
161	2	1	1	2	2	2	3	3	2	2	2	3	4	4	3	3	#NULL!	#NULL!	#NULL!	#NULL!	#NULL!	#NULL!	#NULL!	#NULL!	#NULL!	#NULL!	#NULL!	#NULL!	#NULL!	6	15	1	0
166	2	1	1	1	1	2	2	2	2	2	2	2	2	2	2	2	2	2	2	2	2	2	2	2	2	3	2	2	2	25	28	0	0
177	2	1	1	2	2	3	2	2	5	4	4	4	3	#NULL!	#NULL!	#NULL!	#NULL!	#NULL!	#NULL!	#NULL!	#NULL!	#NULL!	#NULL!	#NULL!	#NULL!	#NULL!	#NULL!	#NULL!	#NULL!	5	12	1	0
198	2	1	5	5	4	4	5	#NULL!	#NULL!	#NULL!	#NULL!	#NULL!	#NULL!	#NULL!	#NULL!	#NULL!	#NULL!	#NULL!	#NULL!	#NULL!	#NULL!	#NULL!	#NULL!	#NULL!	#NULL!	#NULL!	#NULL!	#NULL!	#NULL!	2	6	1	0
240	2	1	1	1	1	2	2	2	3	4	5	5	5	#NULL!	#NULL!	#NULL!	#NULL!	#NULL!	#NULL!	#NULL!	#NULL!	#NULL!	#NULL!	#NULL!	#NULL!	#NULL!	#NULL!	#NULL!	#NULL!	8	12	1	0
241	2	1	1	2	2	3	5	4	4	4	#NULL!	#NULL!	#NULL!	#NULL!	#NULL!	#NULL!	#NULL!	#NULL!	#NULL!	#NULL!	#NULL!	#NULL!	#NULL!	#NULL!	#NULL!	#NULL!	#NULL!	#NULL!	#NULL!	5	9	1	0
242	2	1	1	1	1	2	2	2	2	3	5	5	4	4	#NULL!	#NULL!	#NULL!	#NULL!	#NULL!	#NULL!	#NULL!	#NULL!	#NULL!	#NULL!	#NULL!	#NULL!	#NULL!	#NULL!	#NULL!	9	13	1	0
243	2	1	1	2	2	3	5	3	4	4	#NULL!	#NULL!	#NULL!	#NULL!	#NULL!	#NULL!	#NULL!	#NULL!	#NULL!	#NULL!	#NULL!	#NULL!	#NULL!	#NULL!	#NULL!	#NULL!	#NULL!	#NULL!	#NULL!	5	9	1	0
164	3	5	2	2	2	5	2	2	2	2	2	2	2	3	2	2	2	5	3	2	3	4	4	3	3	#NULL!	#NULL!	#NULL!	#NULL!	1	24	1	0
174	3	1	1	4	2	2	2	2	2	2	2	2	2	4	4	4	4	2	5	3	4	3	5	#NULL!	#NULL!	#NULL!	#NULL!	#NULL!	#NULL!	3	22	1	0
175	3	1	2	5	3	3	4	5	#NULL!	#NULL!	#NULL!	#NULL!	#NULL!	#NULL!	#NULL!	#NULL!	#NULL!	#NULL!	#NULL!	#NULL!	#NULL!	#NULL!	#NULL!	#NULL!	#NULL!	#NULL!	#NULL!	#NULL!	#NULL!	3	7	1	0
181	3	1	1	1	1	1	1	2	2	2	2	2	2	2	3	4	3	3	2	2	4	4	2	4	4	4	3	3	#NULL!	14	27	1	0
182	3	1	1	1	1	1	1	1	2	2	2	2	2	2	2	2	3	2	2	2	2	2	2	2	2	2	2	2	2	16	28	0	0
183	3	1	1	1	1	1	1	2	2	2	2	2	3	3	3	3	3	#NULL!	#NULL!	#NULL!	#NULL!	#NULL!	#NULL!	#NULL!	#NULL!	#NULL!	#NULL!	#NULL!	#NULL!	12	16	1	0
185	3	1	1	1	1	2	2	2	3	2	2	2	2	3	5	2	5	4	3	4	3	#NULL!	#NULL!	#NULL!	#NULL!	#NULL!	#NULL!	#NULL!	#NULL!	8	20	1	0
187	3	1	1	2	2	4	5	4	4	4	#NULL!	#NULL!	#NULL!	#NULL!	#NULL!	#NULL!	#NULL!	#NULL!	#NULL!	#NULL!	#NULL!	#NULL!	#NULL!	#NULL!	#NULL!	#NULL!	#NULL!	#NULL!	#NULL!	5	9	1	0
36	4	1	1	1	1	1	1	2	2	2	2	2	2	2	2	2	4	4	4	3	3	#NULL!	#NULL!	#NULL!	#NULL!	#NULL!	#NULL!	#NULL!	#NULL!	16	20	1	0
38	4	1	1	1	1	1	1	1	2	2	2	2	2	2	4	4	4	4	4	#NULL!	#NULL!	#NULL!	#NULL!	#NULL!	#NULL!	#NULL!	#NULL!	#NULL!	#NULL!	14	18	1	0
39	4	1	1	1	1	1	1	1	2	3	2	2	2	2	2	2	2	2	2	2	2	2	2	2	2	2	2	2	3	9	28	0	0
41	4	5	2	2	2	2	2	3	2	2	2	4	3	3	4	4	#NULL!	#NULL!	#NULL!	#NULL!	#NULL!	#NULL!	#NULL!	#NULL!	#NULL!	#NULL!	#NULL!	#NULL!	#NULL!	1	15	1	0
42	4	1	1	1	1	1	1	2	3	2	2	2	2	2	2	2	2	2	2	2	2	2	2	2	2	2	2	2	2	8	28	0	0
43	4	1	1	1	1	1	1	1	1	1	2	2	2	2	2	2	2	2	2	2	2	2	2	2	2	2	2	2	2	28	28	0	0
45	4	1	1	1	1	1	1	1	2	2	3	2	2	2	2	2	2	2	2	2	2	3	2	2	3	4	3	2	2	10	28	0	0
47	4	1	1	4	2	2	2	2	3	2	2	2	3	2	3	3	2	2	2	2	2	2	#NULL!	2	3	1	2	2	4	3	28	0	0
48	4	1	1	1	1	3	2	2	2	2	2	2	3	2	2	2	3	3	2	4	3	4	4	4	#NULL!	#NULL!	#NULL!	#NULL!	#NULL!	12	23	1	0
49	4	1	1	1	1	1	2	2	2	2	4	2	5	4	4	4	4	#NULL!	#NULL!	#NULL!	#NULL!	#NULL!	#NULL!	#NULL!	#NULL!	#NULL!	#NULL!	#NULL!	#NULL!	10	16	1	0
51	4	1	1	1	1	1	1	1	2	2	2	2	2	2	2	2	2	4	4	2	2	3	4	5	5	4	#NULL!	#NULL!	#NULL!	17	25	1	0
52	4	1	1	1	1	3	1	1	1	2	2	2	2	2	2	2	2	2	2	2	2	2	2	2	2	2	2	2	2	3	28	0	0
53	4	1	2	3	2	1	2	2	2	2	2	2	2	2	3	3	2	3	2	2	2	2	2	2	4	2	2	2	4	3	28	0	0
54	4	1	1	1	1	2	3	2	2	2	3	2	4	2	4	4	4	4	4	#NULL!	#NULL!	#NULL!	#NULL!	#NULL!	#NULL!	#NULL!	#NULL!	#NULL!	#NULL!	6	18	1	0
55	4	1	1	1	1	1	1	1	1	2	2	2	2	2	2	3	2	3	3	3	4	4	#NULL!	#NULL!	#NULL!	#NULL!	#NULL!	#NULL!	#NULL!	15	21	1	0
56	4	1	3	2	2	2	2	3	2	2	2	2	2	2	2	4	2	2	2	2	2	4	2	2	3	4	3	2	2	7	28	0	0
57	4	1	2	2	2	2	2	2	2	2	2	2	2	2	4	4	4	4	4	#NULL!	#NULL!	#NULL!	#NULL!	#NULL!	#NULL!	#NULL!	#NULL!	#NULL!	#NULL!	14	18	1	0
58	4	5	2	2	2	2	2	2	2	2	2	4	3	2	4	4	4	4	4	#NULL!	#NULL!	#NULL!	#NULL!	#NULL!	#NULL!	#NULL!	#NULL!	#NULL!	#NULL!	1	18	1	0
59	4	2	2	2	2	4	2	2	2	4	2	4	4	5	4	4	#NULL!	#NULL!	#NULL!	#NULL!	#NULL!	#NULL!	#NULL!	#NULL!	#NULL!	#NULL!	#NULL!	#NULL!	#NULL!	5	15	1	0
60	4	1	1	1	1	1	1	2	2	2	2	2	2	2	2	2	2	2	2	2	2	2	2	2	2	2	2	3	3	27	28	0	0
61	4	1	1	1	1	2	2	4	2	2	2	4	4	3	4	4	#NULL!	#NULL!	#NULL!	#NULL!	#NULL!	#NULL!	#NULL!	#NULL!	#NULL!	#NULL!	#NULL!	#NULL!	#NULL!	7	15	1	0
62	4	1	1	1	1	1	1	2	2	2	2	2	2	3	3	3	2	3	3	3	2	4	2	4	4	2	3	3	3	13	28	0	0
114	5	1	1	1	1	1	1	1	1	1	1	1	2	2	2	2	2	2	2	2	2	4	4	4	4	4	#NULL!	#NULL!	#NULL!	21	25	1	0
116	5	1	1	1	1	1	1	1	1	1	1	1	1	1	1	1	1	1	1	1	1	1	1	1	1	1	2	2	2	28	28	0	0
118	5	1	1	1	1	2	2	2	1	5	4	4	3	3	#NULL!	#NULL!	#NULL!	#NULL!	#NULL!	#NULL!	#NULL!	#NULL!	#NULL!	#NULL!	#NULL!	#NULL!	#NULL!	#NULL!	#NULL!	8	13	1	0
124	5	1	1	1	1	1	1	1	1	1	1	2	2	2	2	4	3	2	3	2	4	3	4	4	4	#NULL!	#NULL!	#NULL!	#NULL!	15	24	1	0
129	5	1	1	1	1	1	1	1	1	1	1	2	2	2	2	2	3	3	2	2	2	2	2	2	2	2	2	2	4	16	28	0	0
130	5	1	1	1	1	1	1	2	3	2	3	2	2	2	2	2	3	3	2	4	2	2	3	3	3	3	3	#NULL!	#NULL!	8	26	1	0
131	5	1	1	1	1	2	1	2	5	5	2	4	4	4	4	4	#NULL!	#NULL!	#NULL!	#NULL!	#NULL!	#NULL!	#NULL!	#NULL!	#NULL!	#NULL!	#NULL!	#NULL!	#NULL!	8	15	1	0
134	5	1	1	1	1	2	1	2	3	2	2	2	2	2	3	2	2	2	3	2	2	2	2	2	2	2	3	4	2	8	28	0	0
135	5	1	1	1	1	1	4	2	1	2	3	4	4	4	2	5	4	2	4	4	4	4	4	#NULL!	#NULL!	#NULL!	#NULL!	#NULL!	#NULL!	6	22	1	0
141	5	1	4	5	4	5	4	#NULL!	#NULL!	#NULL!	#NULL!	#NULL!	#NULL!	#NULL!	#NULL!	#NULL!	#NULL!	#NULL!	#NULL!	#NULL!	#NULL!	#NULL!	#NULL!	#NULL!	#NULL!	#NULL!	#NULL!	#NULL!	#NULL!	2	6	1	0
144	5	1	1	1	1	5	5	4	5	4	#NULL!	#NULL!	#NULL!	#NULL!	#NULL!	#NULL!	#NULL!	#NULL!	#NULL!	#NULL!	#NULL!	#NULL!	#NULL!	#NULL!	#NULL!	#NULL!	#NULL!	#NULL!	#NULL!	5	9	1	0
146	5	2	4	5	5	4	5	#NULL!	#NULL!	#NULL!	#NULL!	#NULL!	#NULL!	#NULL!	#NULL!	#NULL!	#NULL!	#NULL!	#NULL!	#NULL!	#NULL!	#NULL!	#NULL!	#NULL!	#NULL!	#NULL!	#NULL!	#NULL!	#NULL!	2	6	1	0
147	5	1	1	1	1	1	1	1	1	1	1	1	1	2	2	2	2	1	3	2	3	2	3	3	2	3	3	3	3	18	28	0	0
148	5	1	1	1	1	1	1	2	1	5	2	2	2	2	4	3	4	3	2	4	4	4	4	5	#NULL!	#NULL!	#NULL!	#NULL!	#NULL!	9	23	1	0
149	5	1	1	2	2	2	5	3	1	5	4	4	4	5	#NULL!	#NULL!	#NULL!	#NULL!	#NULL!	#NULL!	#NULL!	#NULL!	#NULL!	#NULL!	#NULL!	#NULL!	#NULL!	#NULL!	#NULL!	6	13	1	0
162	5	1	1	1	1	1	1	2	1	2	2	2	2	2	3	2	2	2	2	4	3	3	4	2	2	2	3	3	4	14	28	0	0
168	5	1	5	2	2	1	1	1	1	3	2	2	3	4	4	4	4	#NULL!	#NULL!	#NULL!	#NULL!	#NULL!	#NULL!	#NULL!	#NULL!	#NULL!	#NULL!	#NULL!	#NULL!	2	16	1	0
170	5	1	1	1	1	1	1	1	1	1	1	1	2	2	2	2	2	3	2	2	2	2	2	2	2	2	2	2	2	17	28	0	0
171	5	1	1	1	1	1	1	1	1	2	2	4	3	2	2	2	3	1	3	2	4	4	4	4	4	#NULL!	#NULL!	#NULL!	#NULL!	11	24	1	0
172	5	1	1	1	2	2	5	2	2	2	2	2	2	2	2	5	3	2	4	2	3	2	4	2	2	4	3	4	2	6	28	0	0
193	5	1	1	1	1	1	1	1	1	1	1	1	1	1	1	1	1	1	1	1	1	1	1	1	1	2	2	2	2	28	28	0	0
197	5	1	1	1	1	1	1	1	1	2	2	4	4	4	4	4	#NULL!	#NULL!	#NULL!	#NULL!	#NULL!	#NULL!	#NULL!	#NULL!	#NULL!	#NULL!	#NULL!	#NULL!	#NULL!	11	15	1	0
199	6	2	2	2	2	2	2	2	3	3	4	4	3	#NULL!	#NULL!	#NULL!	#NULL!	#NULL!	#NULL!	#NULL!	#NULL!	#NULL!	#NULL!	#NULL!	#NULL!	#NULL!	#NULL!	#NULL!	#NULL!	8	12	1	0
202	6	1	1	1	2	2	2	2	5	3	2	2	3	2	2	2	2	2	2	3	2	4	4	5	3	3	#NULL!	#NULL!	#NULL!	8	25	1	0
203	6	1	1	2	2	2	2	2	2	3	3	4	4	4	#NULL!	#NULL!	#NULL!	#NULL!	#NULL!	#NULL!	#NULL!	#NULL!	#NULL!	#NULL!	#NULL!	#NULL!	#NULL!	#NULL!	#NULL!	9	13	1	0
205	6	1	2	2	2	2	2	2	2	2	2	3	2	2	2	3	3	2	3	3	3	3	4	#NULL!	#NULL!	#NULL!	#NULL!	#NULL!	#NULL!	11	22	1	0
207	6	1	1	2	2	2	2	2	2	5	4	4	4	4	#NULL!	#NULL!	#NULL!	#NULL!	#NULL!	#NULL!	#NULL!	#NULL!	#NULL!	#NULL!	#NULL!	#NULL!	#NULL!	#NULL!	#NULL!	9	13	1	0
208	6	1	1	2	2	2	3	2	4	3	4	4	4	#NULL!	#NULL!	#NULL!	#NULL!	#NULL!	#NULL!	#NULL!	#NULL!	#NULL!	#NULL!	#NULL!	#NULL!	#NULL!	#NULL!	#NULL!	#NULL!	6	12	1	0
209	6	2	2	2	2	2	2	5	3	2	3	4	5	5	4	#NULL!	#NULL!	#NULL!	#NULL!	#NULL!	#NULL!	#NULL!	#NULL!	#NULL!	#NULL!	#NULL!	#NULL!	#NULL!	#NULL!	7	14	1	0
211	6	1	2	5	4	4	4	4	#NULL!	#NULL!	#NULL!	#NULL!	#NULL!	#NULL!	#NULL!	#NULL!	#NULL!	#NULL!	#NULL!	#NULL!	#NULL!	#NULL!	#NULL!	#NULL!	#NULL!	#NULL!	#NULL!	#NULL!	#NULL!	3	7	1	0
212	6	1	1	1	2	2	2	2	3	3	4	3	3	#NULL!	#NULL!	#NULL!	#NULL!	#NULL!	#NULL!	#NULL!	#NULL!	#NULL!	#NULL!	#NULL!	#NULL!	#NULL!	#NULL!	#NULL!	#NULL!	8	12	1	0
213	6	2	4	4	4	4	3	#NULL!	#NULL!	#NULL!	#NULL!	#NULL!	#NULL!	#NULL!	#NULL!	#NULL!	#NULL!	#NULL!	#NULL!	#NULL!	#NULL!	#NULL!	#NULL!	#NULL!	#NULL!	#NULL!	#NULL!	#NULL!	#NULL!	2	6	1	0
214	6	1	1	2	2	2	4	4	2	3	4	4	5	4	#NULL!	#NULL!	#NULL!	#NULL!	#NULL!	#NULL!	#NULL!	#NULL!	#NULL!	#NULL!	#NULL!	#NULL!	#NULL!	#NULL!	#NULL!	6	13	1	0
216	6	1	1	1	1	1	2	2	2	2	2	2	2	2	2	2	2	2	2	2	2	2	2	2	2	2	2	2	2	28	28	0	0
217	6	1	1	1	2	3	2	5	4	4	5	4	#NULL!	#NULL!	#NULL!	#NULL!	#NULL!	#NULL!	#NULL!	#NULL!	#NULL!	#NULL!	#NULL!	#NULL!	#NULL!	#NULL!	#NULL!	#NULL!	#NULL!	5	11	1	0
220	6	1	1	1	2	2	2	2	4	3	3	3	4	#NULL!	#NULL!	#NULL!	#NULL!	#NULL!	#NULL!	#NULL!	#NULL!	#NULL!	#NULL!	#NULL!	#NULL!	#NULL!	#NULL!	#NULL!	#NULL!	8	12	1	0
221	6	1	1	1	2	2	2	4	2	2	4	4	3	3	3	#NULL!	#NULL!	#NULL!	#NULL!	#NULL!	#NULL!	#NULL!	#NULL!	#NULL!	#NULL!	#NULL!	#NULL!	#NULL!	#NULL!	7	14	1	0
223	6	1	1	1	2	2	2	2	2	2	4	3	4	4	4	#NULL!	#NULL!	#NULL!	#NULL!	#NULL!	#NULL!	#NULL!	#NULL!	#NULL!	#NULL!	#NULL!	#NULL!	#NULL!	#NULL!	10	14	1	0
228	6	1	1	1	2	2	2	2	5	2	4	4	4	5	4	#NULL!	#NULL!	#NULL!	#NULL!	#NULL!	#NULL!	#NULL!	#NULL!	#NULL!	#NULL!	#NULL!	#NULL!	#NULL!	#NULL!	8	14	1	0
229	6	2	2	2	2	2	2	2	2	2	4	4	4	4	4	#NULL!	#NULL!	#NULL!	#NULL!	#NULL!	#NULL!	#NULL!	#NULL!	#NULL!	#NULL!	#NULL!	#NULL!	#NULL!	#NULL!	10	14	1	0
231	6	1	2	2	2	2	2	3	4	5	3	4	#NULL!	#NULL!	#NULL!	#NULL!	#NULL!	#NULL!	#NULL!	#NULL!	#NULL!	#NULL!	#NULL!	#NULL!	#NULL!	#NULL!	#NULL!	#NULL!	#NULL!	7	11	1	0
232	6	2	3	5	4	4	4	#NULL!	#NULL!	#NULL!	#NULL!	#NULL!	#NULL!	#NULL!	#NULL!	#NULL!	#NULL!	#NULL!	#NULL!	#NULL!	#NULL!	#NULL!	#NULL!	#NULL!	#NULL!	#NULL!	#NULL!	#NULL!	#NULL!	2	6	1	0
234	6	1	3	2	4	4	5	5	5	#NULL!	#NULL!	#NULL!	#NULL!	#NULL!	#NULL!	#NULL!	#NULL!	#NULL!	#NULL!	#NULL!	#NULL!	#NULL!	#NULL!	#NULL!	#NULL!	#NULL!	#NULL!	#NULL!	#NULL!	4	8	1	0
