# Supplementary material for: Silencing of dentate gyrus inhibits mossy fiber sprouting and prevents epileptogenesis through NDR2 kinase in pentylenetetrazole kindling rat model of TLE
Source: PLoS One. 2023 Apr 12;18(4):e0284359. doi: 10.1371/journal.pone.0284359 (PMC10096303; doi:10.1371/journal.pone.0284359)
Supplement: S1 File — (ZIP) [file pone.0284359.s001.zip › immunofluorescence CONTROL DREADD+CNO1,5,10MG.xlsx]

## Sheet: Frontiers in neurology IF CONTR
NUMBER	GROUP(1:DREADD+V 3:DREADD+CNO1MG 4:DREADD+CNO5MG 5:DREADD+CNO10MG)	CA3	DG
102	1	12	12.5
102	1	10.2	11.8
102	1	15.4	9.6
102	1	11.2	12.9
102	1	13.2	12.1
102	1	11.8	8.6
103	1	13.3	8.8
103	1	14.3	15.4
103	1	15.2	10.4
103	1	9.3	11
103	1	14.9	10
103	1	12.3	10.3
105	1	10.6	12.5
105	1	13.8	10.9
105	1	13.2	12.7
105	1	12.2	10.1
105	1	10.6	8.7
105	1	9.5	8.6
139	1	10.8	8.5
139	1	10.4	8
139	1	9.1	7.7
139	1	10.1	4.6
123	1	10.4	10.6
123	1	11.5	10.4
123	1	11.6	11.7
123	1	9.4	12.7
123	1	10.4	9.4
123	1	9.3	10.7
139	1	13.7	12.4
139	1	13.9	10.4
185	3	12.2	7.6
185	3	14.2	10.5
185	3	8.8	9.2
185	3	7.5	6.9
185	3	12.2	8.8
185	3	8.8	13.8
164	3	8.9	6.8
164	3	11	6.9
164	3	8.8	7.1
164	3	10.1	11.1
164	3	9.2	13.2
164	3	7.6	7.6
175	3	14	12.6
175	3	13.7	13.1
175	3	7.9	7.8
175	3	11.5	13.2
175	3	7.8	16.2
175	3	8.8	7.1
183	3	9.7	12
183	3	8.4	11
183	3	10.6	10.9
183	3	11.7	12.1
183	3	10.6	11.1
183	3	10.2	8.1
48	4	8.9	16.3
48	4	8.7	9.5
52	4	8.8	8.6
52	4	7.7	8.5
52	4	7.2	8.7
52	4	5.3	8.7
52	4	6.6	8.4
52	4	5.2	#NULL!
54	4	10.6	8.6
54	4	7.2	7.5
54	4	11	9.2
54	4	8.7	10.6
54	4	10.6	8.8
54	4	8.7	9.7
48	4	7.3	8.2
48	4	11.5	5.3
48	4	6.3	8.2
48	4	7.4	7.4
36	4	7.4	8.5
36	4	6.7	10.1
36	4	7.3	12.3
36	4	12.1	7.7
36	4	8.9	10.8
36	4	9.7	8.6
114	5	4.6	8.5
114	5	7.6	5.6
114	5	8.4	6.7
114	5	9.4	8.8
114	5	5.6	8.4
114	5	7.4	6.8
116	5	8.6	13.4
116	5	8.7	8.5
116	5	7.4	8.6
116	5	8.6	5.6
116	5	8.6	8.5
116	5	8.4	9.5
130	5	8.9	11.7
130	5	8.5	6.9
130	5	7.5	9.1
130	5	7.6	10.8
130	5	5.6	10
130	5	8.9	9.9
141	5	4.7	7.9
141	5	7.3	10.1
141	5	9	7.6
141	5	6.9	6.6
141	5	9	7
141	5	7.9	5.8
149	5	6.7	6.9
149	5	9	8.4
149	5	4.9	5.7
149	5	4.9	7.5
149	5	12	9.8
149	5	5.6	8.4
