# Supplementary material for: Silencing of dentate gyrus inhibits mossy fiber sprouting and prevents epileptogenesis through NDR2 kinase in pentylenetetrazole kindling rat model of TLE
Source: PLoS One. 2023 Apr 12;18(4):e0284359. doi: 10.1371/journal.pone.0284359 (PMC10096303; doi:10.1371/journal.pone.0284359)
Supplement: S1 File — (ZIP) [file pone.0284359.s001.zip › immunofluorescenceDREADD+cno vs DREADD+CNO+NDR2.xlsx]

## Sheet: frontiers in neurology immunofl
number	CA3	DG	group(5:DREADD+CNO10MG 6:DREADD+CNO+NDR2)
202.00	34.7	29.4	6
202.00	44.7	32.8	6
202.00	23.2	23.2	6
202.00	25.6	23.7	6
202.00	19.4	20.8	6
202.00	23.5	21.1	6
208.00	34.6	32.2	6
208.00	27.7	35	6
208.00	38.8	35.1	6
208.00	30.7	37.2	6
208.00	20.8	23.5	6
208.00	26.3	23.4	6
214.00	39.9	32.1	6
214.00	33.5	30	6
214.00	36.4	27.2	6
214.00	32.8	27.4	6
214.00	34.4	31.2	6
214.00	34.3	29.5	6
217.00	21.5	24.8	6
217.00	19.6	24.1	6
217.00	18.4	20.9	6
217.00	23.9	21.8	6
217.00	20.1	20	6
217.00	16.7	20.4	6
223.00	31.7	27.4	6
223.00	21.3	29.7	6
223.00	32.8	27.7	6
223.00	30.4	28.9	6
223.00	33	33.1	6
223.00	34	27.6	6
229.00	35	39.5	6
229.00	51.7	42.2	6
229.00	41.4	37.8	6
229.00	37.4	34.9	6
229.00	18.7	23.1	6
229.00	20.3	21.6	6
232.00	28.3	28.3	6
232.00	30.2	31.4	6
232.00	26.4	24.3	6
232.00	24.4	23.3	6
232.00	27.1	30.6	6
232.00	21	30.1	6
114	17.5	20.6	5
114	24.3	18.3	5
114	20.7	21.2	5
114	21.7	19.8	5
114	18.3	20.8	5
114	23.8	22.2	5
114	23.7	22.9	5
114	24	25.5	5
114	18.6	23.5	5
130	54.4	39.5	5
130	20.1	28.3	5
130	21.6	23.9	5
130	19	24.5	5
130	19.6	28.1	5
130	20.9	23.3	5
130	19.7	24.8	5
130	22.2	25.3	5
149	23.3	47.1	5
149	21.1	30.4	5
149	22	25.6	5
149	24.7	30.4	5
149	23.5	25.9	5
149	19.4	22.9	5
149	22.1	23.5	5
149	19.9	12.8	5
116	53	40	5
116	26.7	17.5	5
116	22.8	16.7	5
116	24.6	27.1	5
116	22.5	23.8	5
116	20.2	22.4	5
116	20.8	22	5
116	20.5	12.9	5
141	25.1	36.3	5
141	26	26.7	5
141	24.9	25.8	5
141	24.6	32	5
141	24.3	27.2	5
141	19.3	21	5
141	24.2	23.8	5
141	21.5	25.4	5
141	24.9	22.1	5
