# Supplementary material for: Silencing of dentate gyrus inhibits mossy fiber sprouting and prevents epileptogenesis through NDR2 kinase in pentylenetetrazole kindling rat model of TLE
Source: PLoS One. 2023 Apr 12;18(4):e0284359. doi: 10.1371/journal.pone.0284359 (PMC10096303; doi:10.1371/journal.pone.0284359)
Supplement: S1 File — (ZIP) [file pone.0284359.s001.zip › mortality.xlsx]

## Sheet: Sheet1
group	rats underwent PTZ	rats died before kindling or 28 times PTZ injection
DREADD+V	12	0
NON-DREADD+CNO	11	0
DREADD+CNO1MG	9	1
DREADD+CNO1MG	23	1
DREADD+CNO1MG	24	2
DREADD+CNO+NDR2	31	10
