# Supplementary material for: Silencing of dentate gyrus inhibits mossy fiber sprouting and prevents epileptogenesis through NDR2 kinase in pentylenetetrazole kindling rat model of TLE
Source: PLoS One. 2023 Apr 12;18(4):e0284359. doi: 10.1371/journal.pone.0284359 (PMC10096303; doi:10.1371/journal.pone.0284359)
Supplement: S1 File — (ZIP) [file pone.0284359.s001.zip › tendency of kindling DREADD+V VS DREADD+CNO10mg.xlsx]

## Sheet: tendency of kindling DREADD+V V
group	latency to kindling	if kindling(0：no kindling 1：kindling confirmed)
1	12	1
1	13	1
1	17	1
1	6	1
1	20	1
1	17	1
1	27	1
1	6	1
1	12	1
1	7	1
1	28	0
1	20	1
5	25	1
5	28	0
5	13	1
5	24	1
5	28	0
5	26	1
5	15	1
5	28	0
5	22	1
5	6	1
5	9	1
5	6	1
5	28	0
5	23	1
5	13	1
5	28	0
5	16	1
5	28	0
5	24	1
5	28	0
5	28	0
5	15	1
#NULL!	#NULL!	#NULL!
#NULL!	#NULL!	#NULL!
#NULL!	#NULL!	#NULL!
#NULL!	#NULL!	#NULL!
#NULL!	#NULL!	#NULL!
#NULL!	#NULL!	#NULL!
#NULL!	#NULL!	#NULL!
#NULL!	#NULL!	#NULL!
#NULL!	#NULL!	#NULL!
#NULL!	#NULL!	#NULL!
#NULL!	#NULL!	#NULL!
#NULL!	#NULL!	#NULL!
#NULL!	#NULL!	#NULL!
