# Supplementary material for: Silencing of dentate gyrus inhibits mossy fiber sprouting and prevents epileptogenesis through NDR2 kinase in pentylenetetrazole kindling rat model of TLE
Source: PLoS One. 2023 Apr 12;18(4):e0284359. doi: 10.1371/journal.pone.0284359 (PMC10096303; doi:10.1371/journal.pone.0284359)
Supplement: S1 File — (ZIP) [file pone.0284359.s001.zip › tendency of kindling NON-DREADD+CNO VS DREADD+CNO10mg.xlsx]

## Sheet: tendency of kindling NON-DREADD
group	latency to kindling	if kindling(0：no kindling 1：kindling confirmed)
5	25	1
5	28	0
5	13	1
5	24	1
5	28	0
5	26	1
5	15	1
5	28	0
5	22	1
5	6	1
5	9	1
5	6	1
5	28	0
5	23	1
5	13	1
5	28	0
5	16	1
5	28	0
5	24	1
5	28	0
5	28	0
5	15	1
2	23	1
2	9	1
2	28	0
2	15	1
2	28	0
2	12	1
2	6	1
2	12	1
2	9	1
2	13	1
2	9	1
