# Supplementary material for: Silencing of dentate gyrus inhibits mossy fiber sprouting and prevents epileptogenesis through NDR2 kinase in pentylenetetrazole kindling rat model of TLE
Source: PLoS One. 2023 Apr 12;18(4):e0284359. doi: 10.1371/journal.pone.0284359 (PMC10096303; doi:10.1371/journal.pone.0284359)
Supplement: S1 File — (ZIP) [file pone.0284359.s001.zip › TIMM SCORE.xlsx]

## Sheet: TIMM SCORE
GROUP(1:DREADD+V 3:DREADD+CNO1MG 4:DREADD+CNO5MG 5:DREADD+CNO10MG)	TIMMSCORECA3	TIMMSCOREDG
1	0	0
1	1	0
1	1	0
1	2	#NULL!
1	0	#NULL!
1	1	0
1	5	0
1	4	0
1	4	#NULL!
1	3	#NULL!
1	3	#NULL!
1	2	#NULL!
1	3	0
1	4	0
1	3	0
1	0	0
1	0	0
1	0	0
1	0	0
1	1	0
1	2	0
1	1	0
1	1	0
1	0	0
1	4	0
1	4	0
1	5	1
1	5	1
1	4	1
1	5	1
3	1	1
3	0	1
3	1	1
3	0	1
3	0	1
3	0	1
3	4	1
3	5	1
3	4	1
3	3	1
3	2	1
3	2	1
3	5	0
3	4	0
3	4	0
3	3	0
3	3	0
3	3	0
3	0	1
3	1	1
3	0	1
3	0	1
3	2	1
3	1	1
3	1	1
3	1	0
3	1	0
3	1	0
3	0	0
3	0	0
4	2	0
4	1	0
4	2	0
4	1	0
4	0	0
4	1	0
4	2	0
4	1	0
4	0	0
4	3	0
4	0	0
4	3	0
4	0	0
4	1	0
4	1	0
4	1	0
4	1	0
4	1	0
4	4	0
4	3	0
4	2	0
4	3	0
4	1	0
4	2	0
4	0	0
4	0	0
4	1	0
4	1	0
4	1	0
4	0	0
4	0	1
4	1	1
4	0	1
4	0	0
4	0	0
4	1	0
5	0	1
5	0	0
5	0	0
5	1	0
5	0	0
5	0	0
5	0	0
5	0	0
5	3	0
5	1	0
5	1	0
5	0	0
5	0	0
5	0	1
5	0	0
5	1	0
5	1	0
5	0	0
5	2	0
5	1	0
5	0	0
5	2	0
5	2	0
5	1	0
5	0	1
5	0	0
5	1	0
5	0	0
5	0	0
5	1	0
5	2	0
5	4	0
5	3	0
5	2	0
5	2	0
5	1	0
6	5	1
6	4	1
6	4	0
6	4	0
6	4	0
6	#NULL!	0
6	2	1
6	1	1
6	1	1
6	1	0
6	2	0
6	1	0
6	5	1
6	5	1
6	5	1
6	5	1
6	4	1
6	4	1
6	5	1
6	4	1
6	4	1
6	4	1
6	5	1
6	5	1
6	3	0
6	3	0
6	3	0
6	2	0
