# Supplementary material for: Silencing of dentate gyrus inhibits mossy fiber sprouting and prevents epileptogenesis through NDR2 kinase in pentylenetetrazole kindling rat model of TLE
Source: PLoS One. 2023 Apr 12;18(4):e0284359. doi: 10.1371/journal.pone.0284359 (PMC10096303; doi:10.1371/journal.pone.0284359)
Supplement: S1 File — (ZIP) [file pone.0284359.s001.zip › WB NDR2 EXPRESSION DATA.xlsx]

## Sheet: Sheet1
	PART1 CONTROL VS DREADD+CNO10mg
test 1	group(2:Non-dreadd+CNO;5:DREADD+CNO10mg)	5	5	2	2	2	2	2
	level	0.955047	0.899041	0.99177	0.968976	0.95	0.982792	0.949117
		2	5	5	5	5	5	5
		0.806767	0.589135	0.623006	0.68368	0.855611	0.902738	0.93929
test 2	group(2:Non-dreadd+CNO;5:DREADD+CNO10mg)	2	2	5
	level	1.27	1.27	1.26
	PART2 DREADD+CNO10mg vs DREADD+CNO+NDR2
TEST1	group(5:DREADD+CNO10mg,6:DREADD+CNO+NDR2)	6	6	5	5	5	5	5
	level	1.38	1.32	1.32	1.33	1.36	1.35	1.34
	group(5:DREADD+CNO10mg,6:DREADD+CNO+NDR2)	6	6	6	6	6	6	6
	level	1.62	1.57	1.57	1.57	1.59	1.59	1.58
TEST 2	group(5:DREADD+CNO10mg,6:DREADD+CNO+NDR2)	5	5	5
	level	1.29	1.28	1.28
	group(5:DREADD+CNO10mg,6:DREADD+CNO+NDR2)	6	6	6
	level	2.04	2	2.04
test3	group(5:DREADD+CNO10mg,6:DREADD+CNO+NDR2)	5	5	5	6
	level	1.5	1.65	1.89	2.36
	group(5:DREADD+CNO10mg,6:DREADD+CNO+NDR2)	5	5	6	6
	level	1.5	1.6	1.89	2.26
